# Supplementary material for: A new genus, two new species and a new record of subfamily Cecidophyinae (Acari, Eriophyidae) from China
Source: Zookeys. 2012 Apr 5;(180):9–18. doi: 10.3897/zookeys.180.2641 (PMC3332006; doi:10.3897/zookeys.180.2641)
Supplement: XML Treatment for Cecidophyes digephyrus [file zookeys.180.2641-treatment1.xml]

<!DOCTYPE tp:taxon-treatment
  PUBLIC "-//TaxonX//DTD Taxonomic Treatment Publishing DTD v0 20100105//EN" "tax-treatment-NSO.dtd">
<tp:taxon-treatment xmlns:tp="http://www.plazi.org/taxpub"><tp:treatment-meta><mixed-citation publication-type="journal"><person-group><name><surname>Wang</surname><given-names>Guo-Quan</given-names></name><name><surname>Wei</surname><given-names>Sui-Gai</given-names></name><name><surname>Yang</surname><given-names>Ding</given-names></name></person-group><article-title>A new genus, two new species and a new record of subfamily Cecidophyinae (Acari, Eriophyidae) from China</article-title><source>Zookeys</source><day>5</day><month>4</month><year>2012</year><volume>2012</volume><issue>180</issue><fpage>9</fpage><lpage>18</lpage><pub-id pub-id-type="doi">10.3897/zookeys.180.2641</pub-id></mixed-citation></tp:treatment-meta><tp:nomenclature><tp:taxon-name>
                            <tp:taxon-name-part taxon-name-part-type="genus">Cecidophyes</tp:taxon-name-part>
                            <tp:taxon-name-part taxon-name-part-type="species">digephyrus</tp:taxon-name-part>
                        <object-id xmlns:xlink="http://www.w3.org/1999/xlink" xlink:type="simple">http://species-id.net/wiki/Cecidophyes_digephyrus</object-id>
                        </tp:taxon-name><tp:taxon-authority>Keifer, 1966</tp:taxon-authority><tp:taxon-status xmlns:xlink="http://www.w3.org/1999/xlink" xlink:type="simple">rec. n.</tp:taxon-status></tp:nomenclature><tp:treatment-sec sec-type="Diagnosis"><title>Diagnosis.</title><p>Body fusiform. Prodorsal shield with frontal lobe present; median, admedian lines and submedian lines complete, connected with three transverse lines forming network; scapular tubercles and setae absent. Coxisternal plates sculptured with lines. Legs with normal segments and usual setae, tarsal empodium entire 6-rayed, tarsal solenidion knobbed. Dorsal opisthosoma evenly rounded, dorsal annuli 62–68, with elongated microtubercles; ventral annuli 62–68, with rounded microtubercles, setae <italic>h1</italic> absent. Female genital near coxisternal plates, coverflap with two rows of ridges.</p></tp:treatment-sec><tp:treatment-sec sec-type="Material examination"><title>Material examination.</title><p>10 females, Qingliangfeng National Nature Reserve, Lin’an City (<named-content xmlns:xlink="http://www.w3.org/1999/xlink" content-type="dwc:verbatimCoordinates" xlink:type="simple">30°10'N, 119°07'E</named-content>), Zhejiang Province, China, 24. VII. 2007, from <italic><tp:taxon-name>Quercus</tp:taxon-name></italic> sp. (<tp:taxon-name>Fagaceae</tp:taxon-name>), collected by Guo-Quan Wang, mounted on individual slide.<!--PageBreak--></p></tp:treatment-sec><tp:treatment-sec sec-type="Distribution"><title>Distribution.</title><p>USA, China (Zhejiang).</p></tp:treatment-sec><tp:treatment-sec sec-type="Relation to host"><title>Relation to host.</title><p>The mites are vagrants on the surfaces of the leaves, no visible damage seen.</p></tp:treatment-sec><tp:treatment-sec sec-type="Remarks"><title>Remarks.</title><p>Up to date, nine species of <italic><tp:taxon-name>Cecidophyes</tp:taxon-name></italic> have been known infesting <italic><tp:taxon-name>Quercus</tp:taxon-name></italic> spp.: <italic><tp:taxon-name>Cecidophyes caliquerci</tp:taxon-name></italic> (Keifer, 1944) infesting <italic><tp:taxon-name>Quercus lobata</tp:taxon-name></italic> Nee and <italic><tp:taxon-name>Quercus marilandica</tp:taxon-name></italic> Muen., <italic><tp:taxon-name>Cecidophyes digephyrus</tp:taxon-name></italic> Keifer, 1966 infesting <italic><tp:taxon-name>Quercus vaccinifolia</tp:taxon-name></italic> Kell., <italic><tp:taxon-name>Cecidophyes lyrata</tp:taxon-name></italic> Keifer, 1959 infesting <italic><tp:taxon-name>Quercus lyrata</tp:taxon-name></italic> Walt., <italic><tp:taxon-name>Cecidophyes pusilla</tp:taxon-name></italic> Keifer, 1962 infesting <italic><tp:taxon-name>Quercus falcata</tp:taxon-name></italic> Michx, <italic><tp:taxon-name>Cecidophyes quercialbae</tp:taxon-name></italic> Keifer, 1959 infesting <italic><tp:taxon-name>Quercus alba</tp:taxon-name></italic> L., <italic><tp:taxon-name>Cecidophyes querciphagus</tp:taxon-name></italic> (Keifer, 1939) infesting <italic><tp:taxon-name>Quercus</tp:taxon-name></italic> sp., <italic><tp:taxon-name>Cecidophyes reticulatus</tp:taxon-name></italic> Livshitz, Mitrofanov <italic>et</italic> Vasil’yeva, 1979 infesting <italic><tp:taxon-name>Quercus pubescens</tp:taxon-name></italic> Willd.<italic>, C. tampae</italic> Keifer, 1966 infesting <italic><tp:taxon-name>Quercus virginiana</tp:taxon-name></italic> and <italic><tp:taxon-name>Cecidophyes tristernalis</tp:taxon-name></italic> (Nalepa, 1898) infesting <italic><tp:taxon-name>Quercus cerris</tp:taxon-name></italic> L. Among them, only one species, <italic><tp:taxon-name>Cecidophyes tampae</tp:taxon-name></italic> occurred in China. <italic><tp:taxon-name>Cecidophyes digephyrus</tp:taxon-name></italic> is second <italic><tp:taxon-name>Cecidophyes</tp:taxon-name></italic> species from China (<xref ref-type="bibr" rid="B8">Keifer 1939</xref>, <xref ref-type="bibr" rid="B9">1944</xref>, <xref ref-type="bibr" rid="B10">1959a</xref>,<xref ref-type="bibr" rid="B11"> b</xref>, 1962, 1966; <xref ref-type="bibr" rid="B21">Livshitz et al. 1979</xref>; <xref ref-type="bibr" rid="B22">Nalepa 1898</xref>; <xref ref-type="bibr" rid="B26">Xue et al. 2009</xref>).</p></tp:treatment-sec><ref-list><ref id="B8"><mixed-citation xmlns:xlink="http://www.w3.org/1999/xlink" xlink:type="simple"><person-group><name name-style="western"><surname>Keifer</surname><given-names>HH</given-names></name></person-group> (<year>1939</year>)<source> Eriophyid StudiesVI. Bulletin of the California Department of Agriculture 28: 418–419, 423.</source></mixed-citation></ref><ref id="B9"><mixed-citation xmlns:xlink="http://www.w3.org/1999/xlink" xlink:type="simple"><person-group><name name-style="western"><surname>Keifer</surname><given-names>HH</given-names></name></person-group> (<year>1944</year>)<source> Eriophyid Studies XIV. Bulletin of the California Department of Agriculture 33: 26–27, 37.</source></mixed-citation></ref><ref id="B10"><mixed-citation xmlns:xlink="http://www.w3.org/1999/xlink" xlink:type="simple"><person-group><name name-style="western"><surname>Keifer</surname><given-names>HH</given-names></name></person-group> (<year>1959a</year>)<article-title> New eriophyid mites.</article-title><source>Annals of Entomological Society of America </source><volume>52</volume>: <fpage>649</fpage>-<lpage>650</lpage>.</mixed-citation></ref><ref id="B11"><mixed-citation xmlns:xlink="http://www.w3.org/1999/xlink" xlink:type="simple"><person-group><name name-style="western"><surname>Keifer</surname><given-names>HH</given-names></name></person-group> (<year>1959b</year>)<source> Eriophyid Studies XXVIII, Occasional Paper 2. California Department of Agriculture 8–9.</source></mixed-citation></ref><ref id="B21"><mixed-citation xmlns:xlink="http://www.w3.org/1999/xlink" xlink:type="simple"><person-group><name name-style="western"><surname>Livshitz</surname><given-names>IZ</given-names></name><name name-style="western"><surname>Mitrofanov</surname><given-names>VI</given-names></name><name name-style="western"><surname>Vasil’yeva</surname><given-names>EAA</given-names></name></person-group> (<year>1979</year>)<article-title> Contribution to the fauna of quadripedal oak mites (Eriophyidae, Acariformes).</article-title><source>Zoologicheskii Zhurnal </source><volume>58</volume>: <fpage>344</fpage>-<lpage>349</lpage>.</mixed-citation></ref><ref id="B22"><mixed-citation xmlns:xlink="http://www.w3.org/1999/xlink" xlink:type="simple"><person-group><name name-style="western"><surname>Nalepa</surname><given-names>A</given-names></name></person-group> (<year>1898</year>)<article-title> Neue Gallmilben (17. Fortsetzung). Anzeiger der kaiserlichen Akademie Wissenschaften.</article-title><source>Mathematische-naturwissenschaftliche Klasse, Wien </source><volume>35</volume>: <fpage>233</fpage>-<lpage>235</lpage>.</mixed-citation></ref><ref id="B26"><mixed-citation xmlns:xlink="http://www.w3.org/1999/xlink" xlink:type="simple"><person-group><name name-style="western"><surname>Xue</surname><given-names>XF</given-names></name><name name-style="western"><surname>Wang</surname><given-names>Z</given-names></name><name name-style="western"><surname>Song</surname><given-names>ZW</given-names></name><name name-style="western"><surname>Hong</surname><given-names>XY</given-names></name></person-group> (<year>2009</year>)<article-title> Eriophyoid mites on Fagaceae with descriptions of seven new species and eleven new species (Acari: Eriophyoidea).</article-title><source>Zootaxa </source><volume>2253</volume>: <fpage>1</fpage>-<lpage>95</lpage>.</mixed-citation></ref></ref-list></tp:taxon-treatment>
