# Supplementary material for: A new genus, two new species and a new record of subfamily Cecidophyinae (Acari, Eriophyidae) from China
Source: Zookeys. 2012 Apr 5;(180):9–18. doi: 10.3897/zookeys.180.2641 (PMC3332006; doi:10.3897/zookeys.180.2641)
Supplement: XML Treatment for Kyllocarus [file zookeys.180.2641-treatment2.xml]

<!DOCTYPE tp:taxon-treatment
  PUBLIC "-//TaxonX//DTD Taxonomic Treatment Publishing DTD v0 20100105//EN" "tax-treatment-NSO.dtd">
<tp:taxon-treatment xmlns:tp="http://www.plazi.org/taxpub"><tp:treatment-meta><mixed-citation publication-type="journal"><person-group><name><surname>Wang</surname><given-names>Guo-Quan</given-names></name><name><surname>Wei</surname><given-names>Sui-Gai</given-names></name><name><surname>Yang</surname><given-names>Ding</given-names></name></person-group><article-title>A new genus, two new species and a new record of subfamily Cecidophyinae (Acari, Eriophyidae) from China</article-title><source>Zookeys</source><day>5</day><month>4</month><year>2012</year><volume>2012</volume><issue>180</issue><fpage>9</fpage><lpage>18</lpage><pub-id pub-id-type="doi">10.3897/zookeys.180.2641</pub-id></mixed-citation></tp:treatment-meta><tp:nomenclature><label>Genus</label><tp:taxon-name>
                            <tp:taxon-name-part taxon-name-part-type="genus">Kyllocarus</tp:taxon-name-part>
                        <object-id xmlns:xlink="http://www.w3.org/1999/xlink" xlink:type="simple">urn:lsid:zoobank.org:act:91681721-9DF7-483B-941C-C882DBF8A4FF</object-id>
                        <object-id xmlns:xlink="http://www.w3.org/1999/xlink" xlink:type="simple">http://species-id.net/wiki/Kyllocarus</object-id>
                        </tp:taxon-name><tp:taxon-authority>Wang, Wei &amp; Yang, 2012</tp:taxon-authority><tp:taxon-status xmlns:xlink="http://www.w3.org/1999/xlink" xlink:type="simple">gen. n.</tp:taxon-status></tp:nomenclature><tp:treatment-sec sec-type="Type species"><title>Type species:</title><p><italic><tp:taxon-name>Kyllocarus reticulatus</tp:taxon-name></italic> Wang, Wei &amp; Yang, 2012, sp. n.</p><p>The new genus with flattened fusiform body, palp genual seta strongly angular prodorsal shield lacking scapular setae (sc) and tubercles, strong wide frontal lobe over gnathosoma, legs normal, except leg II lacking genual seta <italic>l’’</italic>. Sternal apodeme present; opisthosoma differentiated into broader smooth dorsal annuli and narrower microtuberculate ventral annuli; empodium simple; genitalia very close to coxae, bearing two ranks of numerous ridges.</p></tp:treatment-sec><tp:treatment-sec sec-type="Diagnosis"><title>Diagnosis.</title><p>This cecidophyine mite is very near to <italic><tp:taxon-name>Kolacarus</tp:taxon-name></italic> in that the genual seta <italic>l’’</italic> is absent on Leg II; however, it differs from other cecidophine mites in that palp genual seta <italic>d</italic> is bent or crooked, possibly minutely bifurcate. It differs from <italic><tp:taxon-name>Kolacarus</tp:taxon-name></italic> in that the mite has a wide, strong frontal lobe projecting from the prodorsal shield over the gnathosoma; <italic><tp:taxon-name>Kolacarus</tp:taxon-name></italic> has a normal palp genual seta <italic>d</italic>, and no frontal lobe on the anterior prodorsal shield.</p></tp:treatment-sec><tp:treatment-sec sec-type="Etymology"><title>Etymology.</title><p>Kyllo- from Gr. Kyllos, crooked + -carus from Acarus; the name is masculine.</p></tp:treatment-sec></tp:taxon-treatment>
