# Supplementary material for: A new genus, two new species and a new record of subfamily Cecidophyinae (Acari, Eriophyidae) from China
Source: Zookeys. 2012 Apr 5;(180):9–18. doi: 10.3897/zookeys.180.2641 (PMC3332006; doi:10.3897/zookeys.180.2641)
Supplement: XML Treatment for Kyllocarus reticulatus [file zookeys.180.2641-treatment3.xml]

<!DOCTYPE tp:taxon-treatment
  PUBLIC "-//TaxonX//DTD Taxonomic Treatment Publishing DTD v0 20100105//EN" "tax-treatment-NSO.dtd">
<tp:taxon-treatment xmlns:tp="http://www.plazi.org/taxpub"><tp:treatment-meta><mixed-citation publication-type="journal"><person-group><name><surname>Wang</surname><given-names>Guo-Quan</given-names></name><name><surname>Wei</surname><given-names>Sui-Gai</given-names></name><name><surname>Yang</surname><given-names>Ding</given-names></name></person-group><article-title>A new genus, two new species and a new record of subfamily Cecidophyinae (Acari, Eriophyidae) from China</article-title><source>Zookeys</source><day>5</day><month>4</month><year>2012</year><volume>2012</volume><issue>180</issue><fpage>9</fpage><lpage>18</lpage><pub-id pub-id-type="doi">10.3897/zookeys.180.2641</pub-id></mixed-citation></tp:treatment-meta><tp:nomenclature><tp:taxon-name>
                            <tp:taxon-name-part taxon-name-part-type="genus">Kyllocarus</tp:taxon-name-part>
                            <tp:taxon-name-part taxon-name-part-type="species">reticulatus</tp:taxon-name-part>
                        <object-id xmlns:xlink="http://www.w3.org/1999/xlink" xlink:type="simple">urn:lsid:zoobank.org:act:7358B76E-13F4-4968-82F4-2500479953D0</object-id>
                        <object-id xmlns:xlink="http://www.w3.org/1999/xlink" xlink:type="simple">http://species-id.net/wiki/Kyllocarus_reticulatus</object-id>
                        </tp:taxon-name><tp:taxon-status xmlns:xlink="http://www.w3.org/1999/xlink" xlink:type="simple">sp. n.</tp:taxon-status><xref ref-type="fig" rid="F1">Figs 1–7</xref></tp:nomenclature><tp:treatment-sec sec-type="Diagnosis"><title>Diagnosis.</title><p>Body fusiform, white translucency or yellow. Gnathosoma curved obliquely downward, dorsal genual setae (<italic>d</italic>) bend forming obtuse angle at middle. Prodorsal <!--PageBreak-->shield with frontal lobe present; all lines bold and connected with transverse lines forming network; scapular tubercles and setae absent. Coxisternal plates sculptured with lines, prosternal apodeme present, coxigenital annuli 4. Legs segments normal,<!--PageBreak--> legs II with genual setae (<italic>l’’</italic>) absent, tarsal empodium entire, 6-rayed, tarsal solenidion knobbed. Dorsal opisthosoma with shallow median furrow, dorsal annuli smooth; ventral annuli with rounded microtubercles, setae <italic>h1</italic> absent. Female genitalia coverflap with two rows of ridges</p></tp:treatment-sec><tp:treatment-sec sec-type="Description"><title>Description.</title><p>Female (n = 11). Body fusiform, white translucency or yellow, 172 (150–204), 75 (69–79) wide, 60 (54–63) thick.</p><p>Gnathosoma. Curved obliquely downward, 30 (28–31), coxal setae (<italic>ep</italic>) 6 (6–7), dorsal genual setae (<italic>d</italic>) bend forming obtuse angle at middle, 11 (10–12); cheliceral stylets 31 (30–33).</p><p>Prodorsal shield. 63 (58–70), 69 (65–74) wide, frontal lobe present; all lines bold; median, admedian and submedian lines complete, connected with transverse lines forming network; scapular tubercles and setae absent.</p><p>Coxisternal plates. Prosternal apodeme present, coxisternal plates I and II sculptured with lines; anterolateral setae on coxisternum I (<italic>1b</italic>) 3 (3–4), 13 (12–13) apart; proximal setae on coxisternum I (<italic>1a</italic>) 5 (5–6), 13 (12–13) apart; proximal setae on coxisternum II (<italic>2a</italic>) 31 (29–33), 29 (29–30) apart. Coxigenital annuli 4.</p><p>Legs. Segments normal. Legs I 34 (30–37), trochanter 2 (2), femur 11 (10–11), femoral setae (<italic>bv</italic>) 13 (10–15); genu 5 (4–5), genual setae (<italic>l’’</italic>) 30 (29–32); tibia 7 (6–8), tibial setae (<italic>l'</italic>) located laterally and distally, 15 (13–18); tarsus 8 (7–9), inner fastigial tarsal setae (<italic>ft’</italic>) 27(25–28), outer fastigial tarsal setae (<italic>ft’’</italic>) 18 (15–20), unguinal tarsal setae (<italic>u’</italic>) 5 (4–5); tarsal empodium entire, 12 (11–13), 6-rayed, tarsal solenidion 7 (6–8), knobbed. Legs II 27 (26–30), trochanter 2 (2), femur 10 (10–11), femoral setae (<italic>bv</italic>) 23 (20–25); genu 4 (4–5), genual setae (<italic>l’’</italic>) absent; tibia 4 (4–5); tarsus 7 (6–7), inner fastigial tarsal setae (<italic>ft’</italic>) 24(23–25), outer fastigial tarsal setae (<italic>ft’’</italic>) 14 (13–15), unguinal tarsal setae (<italic>u’</italic>) 4 (4–5); tarsal empodium entire, 6 (5–7), 6-rayed, tarsal solenidion 7 (7–8), knobbed.</p><p>Opisthosoma. Dorsum with shallow median furrow, dorsal annuli 43, smooth; ventral annuli 63, with rounded microtubercles; setae <italic>c2</italic> 23 (20–25), on ventral annulus 10th; setae <italic>d</italic> 71 (63–79), 42 (41–43) apart, on ventral annulus 22th; setae <italic>e</italic> 11 (8–13), 24 (23–25) apart, on ventral annulus 38th; setae <italic>f</italic> 24 (22–25), 24 (24–25) apart, on 10th ventral annulus from rear; setae <italic>h1</italic> absent, setae <italic>h2</italic> 31 (26–39).</p><p>Female genitalia. Near coxisternal plates, coverflap with two rows of ridges, 24 (23–25), 43 (38–49) wide, proximal setae on coxisternum III (<italic>3a</italic>) 9 (9–10), 23 (23–24) apart.</p><p>Male (n = 2). Body fusiform, 120–140, 58–61 wide.</p><p>Prodorsal shield. 53–55, 55–57 wide, frontal lobe present; all lines bold; median, admedian lines and submedian lines complete, connected with transverse lines forming network; scapular tubercles and setae absent.</p><p>Coxisternal plates. Prosternal apodeme present, coxisternal plates I and II sculptured with lines; anterolateral setae on coxisternum I (<italic>1b</italic>) 3, 11 apart; proximal setae on coxisternum I (<italic>1a</italic>) 5, 11 apart; proximal setae on coxisternum II (<italic>2a</italic>) 27, 28 apart. Coxigenital annuli 4.</p><p>Legs. Segments normal. Legs I 30, trochanter 2, femur 10, femoral setae (<italic>bv</italic>) 12; genu 4, genual setae (<italic>l’’</italic>) 27; tibia 6, tibial setae (<italic>l'</italic>) located laterally and distally, 12; <!--PageBreak-->tarsus 7, inner fastigial tarsal setae (<italic>ft’</italic>) 24, outer fastigial tarsal setae (<italic>ft’’</italic>) 15, unguinal tarsal setae (<italic>u’</italic>) 4; tarsal empodium entire, 10, 6-rayed, tarsal solenidion 6, knobbed. Legs II 26, trochanter 2, femur 10, femoral setae (<italic>bv</italic>) 18; genu 4, genual setae (<italic>l’’</italic>) absent; tibia 4; tarsus 6, iner fastigial tarsal setae (<italic>ft’</italic>) 21, outer fastigial tarsal setae (<italic>ft’’</italic>) 12, unguinal tarsal setae (<italic>u’</italic>) 4; tarsal empodium entire, 5, 6-rayed, tarsal solenidion 7, knobbed.</p><p>Opisthosoma. Dorsum with shallow median furrow, dorsal annuli 42, smooth; ventral annuli 62, with rounded microtubercles; setae <italic>c2</italic> 20, on ventral annulus 10th; setae <italic>d</italic> 57, 40 apart, on ventral annulus 22th; setae <italic>e</italic> 7, 21 apart, on ventral annulus 38th; setae <italic>f</italic> 20, 21 apart, on 10th ventral annulus from rear; setae <italic>h1</italic> absent, setae <italic>h2</italic> 27.</p><p>Male genitalia. Near coxisternal plates, 36 wide, proximal setae on coxisternum III (<italic>3a</italic>) 8, 23 apart.</p><p><bold>Type material.</bold> Holotype female, China: Zhejiang, Longquan City, Fengyangshan National Nature Reserve (<named-content xmlns:xlink="http://www.w3.org/1999/xlink" content-type="dwc:verbatimCoordinates" xlink:type="simple">27°53'N, 119°11'E</named-content>), 27. VII. 2007, collected by Guo-Quan Wang, from <italic><tp:taxon-name>Lithocarpus brevicaudatus</tp:taxon-name></italic> (Skan) Hayata (<tp:taxon-name>Fagaceae</tp:taxon-name>). Paratypes, 10 females and 2 males.</p><fig id="F1" position="float" orientation="portrait"><label>Figures 1–7.</label><caption><p><italic><tp:taxon-name>Kolacarus reticulatus</tp:taxon-name></italic> sp. n. <bold>1</bold> lateral view of female <bold>2</bold> ventral view of female <bold>3</bold> anterior dorsal view of female <bold>4</bold> tarsal empodium <bold>5</bold> leg I <bold>6</bold> leg II <bold>7</bold> male genitalia</p></caption><graphic xmlns:xlink="http://www.w3.org/1999/xlink" xlink:href="ZooKeys-180-009-g001.jpg" position="float" orientation="portrait" xlink:type="simple"/></fig></tp:treatment-sec><tp:treatment-sec sec-type="Distribution"><title>Distribution.</title><p>China (Zhejiang).</p></tp:treatment-sec><tp:treatment-sec sec-type="Etymology"><title>Etymology.</title><p>The species is named after the network-form of the prodorsal shield.</p></tp:treatment-sec></tp:taxon-treatment>
