# Supplementary material for: A new genus, two new species and a new record of subfamily Cecidophyinae (Acari, Eriophyidae) from China
Source: Zookeys. 2012 Apr 5;(180):9–18. doi: 10.3897/zookeys.180.2641 (PMC3332006; doi:10.3897/zookeys.180.2641)
Supplement: XML Treatment for Gammaphytoptus schimae [file zookeys.180.2641-treatment4.xml]

<!DOCTYPE tp:taxon-treatment
  PUBLIC "-//TaxonX//DTD Taxonomic Treatment Publishing DTD v0 20100105//EN" "tax-treatment-NSO.dtd">
<tp:taxon-treatment xmlns:tp="http://www.plazi.org/taxpub"><tp:treatment-meta><mixed-citation publication-type="journal"><person-group><name><surname>Wang</surname><given-names>Guo-Quan</given-names></name><name><surname>Wei</surname><given-names>Sui-Gai</given-names></name><name><surname>Yang</surname><given-names>Ding</given-names></name></person-group><article-title>A new genus, two new species and a new record of subfamily Cecidophyinae (Acari, Eriophyidae) from China</article-title><source>Zookeys</source><day>5</day><month>4</month><year>2012</year><volume>2012</volume><issue>180</issue><fpage>9</fpage><lpage>18</lpage><pub-id pub-id-type="doi">10.3897/zookeys.180.2641</pub-id></mixed-citation></tp:treatment-meta><tp:nomenclature><tp:taxon-name>
                            <tp:taxon-name-part taxon-name-part-type="genus">Gammaphytoptus</tp:taxon-name-part>
                            <tp:taxon-name-part taxon-name-part-type="species">schimae</tp:taxon-name-part>
                        <object-id xmlns:xlink="http://www.w3.org/1999/xlink" xlink:type="simple">urn:lsid:zoobank.org:act:CEC41DF7-A6BB-4871-9D06-FABC3DDAC219</object-id>
                        <object-id xmlns:xlink="http://www.w3.org/1999/xlink" xlink:type="simple">http://species-id.net/wiki/Gammaphytoptus_schimae</object-id>
                        </tp:taxon-name><tp:taxon-status xmlns:xlink="http://www.w3.org/1999/xlink" xlink:type="simple">sp. n.</tp:taxon-status><xref ref-type="fig" rid="F2">Figs 8–13</xref></tp:nomenclature><tp:treatment-sec sec-type="Diagnosis"><title>Diagnosis.</title><p>Body fusiform, yellow. Gnathosoma curved obliquely downward, dorsal genual setae (<italic>d</italic>) bend forming obtuse angle at middle. Prodorsal shield with frontal lobe present; all lines bold and connected with transverse lines forming network; scapular tubercles and setae absent. Coxisternal plates sculptured with lines, prosternal apodeme present, coxigenital annuli 4. Legs segments normal, legs II with genual setae (<italic>l’’</italic>) absent, tarsal empodium entire, 6-rayed, tarsal solenidion knobbed. Dorsal opisthosoma with shallow median furrow, dorsal annuli smooth; ventral annuli with rounded microtubercles, setae <italic>h1</italic> absent. Female genitalia coverflap with two rows of ridges.</p></tp:treatment-sec><tp:treatment-sec sec-type="Description"><title>Description.</title><p>Female (n = 11). Body fusiform, yellow, 183 (169–200), 71 (65–78) wide, 44 (38–52) thick.</p><p>Gnathosoma. Curved obliquely downward, 34 (28–35), coxal setae (<italic>ep</italic>) 2 (2–3), dorsal genual setae (<italic>d</italic>) 10 (9–11); cheliceral stylets 30 (28–32).<!--PageBreak--></p><p>Prodorsal shield. 51 (48–52), 55 (50–63) wide, frontal lobe present; median, admedian and submedian lines complete, connected with three transverse lines forming network; scapular tubercles placed at rear shield margin, 35 (31–39) apart, scapular setae (<italic>sc</italic>) 8 (8–9), directed backward and divergence.</p><p>Coxisternal plates. Prosternal apodeme present, coxisternal plates smooth; anterolateral setae on coxisternum I (<italic>1b</italic>) 8 (7–9), 13 (12–13) apart; proximal setae on coxis<!--PageBreak-->ternum I (<italic>1a</italic>) 25 (19–31), 15 (14–15) apart; proximal setae on coxisternum II (<italic>2a</italic>) 35 (28–39), 28 (27–30) apart. Coxigenital annuli 4.</p><p>Legs. Segments normal. Legs I 36 (34–38), trochanter 2 (2), femur 12 (12–13), femoral setae (<italic>bv</italic>) 18 (15–22); genu 4 (4–5), genual setae (<italic>l’’</italic>) 35 (31–40); tibia 10 (9–10), tibial setae (<italic>l'</italic>) located 1/4 from apical, 8 (7–8); tarsus 8 (7–8), iner fastigial tarsal setae (<italic>ft’</italic>) 20 (18–23), outer fastigial tarsal setae (<italic>ft’’</italic>) 25 (23–28), unguinal tarsal setae (<italic>u’</italic>) 5 (5–6); tarsal empodium entire, 7 (7–8), 6-rayed, tarsal solenidion 10 (9–10), knobbed. Legs II 31 (29–34), trochanter 2 (2), femur 11 (11–12), femoral setae (<italic>bv</italic>) 23 (19–27); genu 3 (3–4), genual setae (<italic>l’’</italic>) 10 (7–12); tibia 7 (7–8); tarsus 8 (7–8), inner fastigial tarsal setae (<italic>ft’</italic>) 10 (9–12), outer fastigial tarsal setae (<italic>ft’’</italic>) 25 (22–29), unguinal tarsal setae (<italic>u’</italic>) 5 (5–6); tarsal empodium entire, 8 (8–9), 6-rayed, tarsal solenidion 10 (9–11), knobbed.</p><p>Opisthosoma. Dorsum evenly rounded, dorsal annuli 59–60, with semi-translucency elongated microtubercles; ventral annuli 81, with filament microtubercles; setae <italic>c2</italic> 38 (35–40), on ventral annulus 13th; setae <italic>d</italic> 45 (37–50), 43 (38–45) apart, on ventral annulus 28th; setae <italic>e</italic> 27 (23–32), 25 (23–26) apart, on ventral annulus 44th; setae <italic>f</italic> 38 (34–45), 23 (21–26) apart, on 7th ventral annulus from rear; setae <italic>h1</italic> absent, setae <italic>h2</italic> 57 (53–65).</p><p>Female genitalia. Near coxisternal plates, coverflap with two rows of ridges, 17 (16–18), 30 (29–22) wide, proximal setae on coxisternum III (<italic>3a</italic>) 20 (17–25), 13 (13–14) apart.</p><p>Male. Unknown.</p><fig id="F2" position="float" orientation="portrait"><label>Figures 8–13.</label><caption><p><italic><tp:taxon-name>Gammaphytoptus schimae</tp:taxon-name></italic> sp. n. <bold>8</bold> dorsal view of female <bold>9</bold> coxigenital area of female <bold>10</bold> leg I <bold>11</bold> leg II <bold>12</bold> tarsal empodium <bold>13</bold> lateral view of annuli.</p></caption><graphic xmlns:xlink="http://www.w3.org/1999/xlink" xlink:href="ZooKeys-180-009-g002.jpg" position="float" orientation="portrait" xlink:type="simple"/></fig></tp:treatment-sec><tp:treatment-sec sec-type="Type material"><title>Type material.</title><p>Holotype female, China: Zhejiang, Longquan City, Fengyangshan National Nature Reserve (<named-content xmlns:xlink="http://www.w3.org/1999/xlink" content-type="dwc:verbatimCoordinates" xlink:type="simple">27°53'N, 119°11'E</named-content>), 28. VII. 2007, collected by Guo-Quan Wang, from <italic><tp:taxon-name>Schima superba</tp:taxon-name></italic> Gardn.&amp;Champ. (<tp:taxon-name>Theaceae</tp:taxon-name>). Paratypes, 8 females.</p></tp:treatment-sec><tp:treatment-sec sec-type="Distribution"><title>Distribution.</title><p>China (Zhejiang).</p></tp:treatment-sec><tp:treatment-sec sec-type="Etymology"><title>Etymology.</title><p>The species is named from the generic name of the type host plant.</p></tp:treatment-sec><tp:treatment-sec sec-type="Remarks"><title>Remarks.</title><p>This new species is similar to <italic><tp:taxon-name>Gammaphytoptus zuihoensus</tp:taxon-name></italic> Huang &amp; Wang, 2004, but they can be easily separated as follows: in <italic><tp:taxon-name>Gammaphytoptus schimae</tp:taxon-name></italic>, median line is complete, setae <italic>h1</italic> is absent and infesting <italic><tp:taxon-name>Schima superba</tp:taxon-name></italic> Gardn.&amp;Champ.; in <italic><tp:taxon-name>Gammaphytoptus zuihoensus</tp:taxon-name></italic>, median line is incomplete, setae <italic>h1</italic> is present and infesting <italic><tp:taxon-name>Machilus zuihoensis</tp:taxon-name></italic> Hay. var. <italic>zuihoensis</italic> (<xref ref-type="bibr" rid="B6">Huang and Wang 2004</xref>).</p></tp:treatment-sec><ref-list><ref id="B6"><mixed-citation xmlns:xlink="http://www.w3.org/1999/xlink" xlink:type="simple"><person-group><name name-style="western"><surname>Huang</surname><given-names>KW</given-names></name><name name-style="western"><surname>Wang</surname><given-names>CF</given-names></name></person-group> (<year>2004</year>)<article-title> Eriophyoid mites of Taiwan: Description of nine species of Cecidophyinae and Eriophyinae from Hueysuen (Acari: Eriophyoidea).</article-title><source>Plant Protection Bulletin </source><volume>46</volume>: <fpage>55</fpage>-<lpage>68</lpage>.</mixed-citation></ref></ref-list></tp:taxon-treatment>
